# Supplementary material for: The Effect of a Nature-Based Gel on Gingival Inflammation and the Proteomic Profile of Crevicular Fluid: A Randomized Clinical Trial
Source: Gels. 2024 Nov 27;10(12):772. doi: 10.3390/gels10120772 (PMC11675388; doi:10.3390/gels10120772)
Supplement: Supplementary file 1 [file gels-10-00772-s001.zip]

Archive with 1 entries (1 files):
- gels-3294129-supplementary.pdf
